# Supplementary material for: Physicochemical and Functional Properties of Polyphenolic Core Gel Microcapsules from Rose Petals (Rose L.): A Comparative Study
Source: Foods. 2026 Jun 13;15(12):2134. doi: 10.3390/foods15122134 (PMC13297839; doi:10.3390/foods15122134)
Supplement: Supplementary file 1 [file foods-15-02134-s001.zip]

Archive with 1 entries (1 files):
- foods-4352658-supplementary.pdf
